# Supplementary material for: A novel role for the root cap in phosphate uptake and homeostasis
Source: eLife. 2016 Apr 6;5:e14577. doi: 10.7554/eLife.14577 (PMC4829427; doi:10.7554/eLife.14577)
Supplement: Figure 3—source data 1. — (B) Effect of tissue-specific PHF1 complementation on plant physiology. Quantification of Pi uptake after transfer of plantlets to +P medium for 3 d in the presence of 33Pi. (C) >Effect of tissue-specific PHF1 complementation on plant physiology. Rosette biomass. DOI: http://dx.doi.org/10.7554/eLife.14577.010 [file elife-14577-fig3-data1.xlsx]

## Sheet: Fig3B
Figure 3B-source data 1: Effect of tissue-specific PHF1 complementation on plant physiology. Quantification of Pi uptake after transfer of plantlets to +P medium for 3 d in the presence of 33Pi.
Pi uptake (cpm.plant-1)
phf1-1	phf1Q0171	phf1J1092	phf1J0481	WT
9448	13120	9808	29320	34280
8440	10504	12148	35491	39399
8768	14679	9979	37450	27200
7377	10439	11749	41827	29836
8003	10332	10630	34260	26855
6946	11743	10038	27615	28301
8424	12700	13233	43427	26518
6142	11742	10209	33979	31219
7088	10031	10949	27412	26374
9069	18024	11056	31325	25477
8607	15265	9010	40229	28316
7877	10121	10195	34624	25128
6267	10242	11062	45326	43567
5372	14768	10003	27086	37793
7589	10087	11330	26198	33930
8608	12042	11169	36393	39281
6062	13996	9159	31422	25158
7015	12242	9368	31513	40141
7274	11597	10592	39043	28315
7111	12307	9931	30779

## Sheet: Fig3C
Figure 3C-source data 1: Effect of tissue-specific PHF1 complementation on plant physiology. Rosette biomass.
Rosette biomass (mg)
phf1-1	phf1Q0171	phf1J1092	phf1J0481	WT
3.4	4.8	3.6	7.7	4.9
4.3	4	5.3	5.5	5.2
3.4	5.8	4.2	7.8	5.5
5.8	5.4	4.5	6.9	6.8
4	4.2	6.6	5.6	4
3.6	5.3	4.4	5.5	6.5
4.8	5.1	4.9	5.4	4.6
2.7	4.2	4.2	6.9	5.6
3	4.9	5	3.3	6.8
3.8	3.3	5.9	10.2	6.4
3.9	4.4	3.5	5.8	4.8
3.2	4.2	4.8	8.9	6.1
1.4	6	4.4	5	8.5
4.5	5.5	6.1	10.5	7.1
6.1	3.5	5.8	7.2	5.4
3.2	5.8	4.1	11	9
2.2	4.7	4.9	4.8	6.2
4.8	6	4.8	8.9	7.1
4.8	4.7	5.1	5.8	8.8
6.2	6.4	4.4	5.3	4.6
4.8	4.5	5.3	7.2	6.8
4.2	3.2	6.2	5.9	6.9
3	4.7	6.4	9.7	4.8
3.5	3.8	2.6	5.7
