# Supplementary material for: A novel role for the root cap in phosphate uptake and homeostasis
Source: eLife. 2016 Apr 6;5:e14577. doi: 10.7554/eLife.14577 (PMC4829427; doi:10.7554/eLife.14577)
Supplement: Table 1—source data 1. — DOI: http://dx.doi.org/10.7554/eLife.14577.017 [file elife-14577table1-data1.xlsx]

## Sheet: table1
Table 1-source data 1: Rosette biomass during long-term experiments
Hydroponically on sand: rosette fresh weight (mg)
plante number	WT	phf1-1	phf1Q0171
1	13.2	3.4	5.6
2	12.4	4.3	3.7
3	15.5	3.6	3.5
4	11.3	2.5	3.9
5	13.1	2.6	4.8
6	7.4	3.3	6.8
7	10.8	2.6	4.4
8	11.6	3.9	6
9	13.8	2.3	5.6
10	6.6	3.7	6.8
11	16.2	3.1	7.2
12	8.1	2.9	4.6
13	8.4	3.5	6.2
14	11.2	4.2	8
15	10.4	3.3	3.7
16	9.2	3.8	4.7
17	12	2.1	8.3
18	8	2.2	5.4
19	10.7	2.3	8.4
20	11	2.3	5.6
21	7	3	5.2
22	13.2	3.2	3.2
23	12.8	1.9
On soil: rosette fresh weight (mg)
plante number	WT	phf1-1	phf1Q0171
1	8.5	6.3	14.6
2	15.9	6.2	10.6
3	16	5.5	14.3
4	21	4.8	13
5	24.5	2.5	4.2
6	29.2	2.2	6.8
7	32.8	1.9	7
8	33.2	0.4	4.5
9	40.5	0.4	5
10	48.8	1.3	6.6
11	53.1	2.3
12	57.3
13	65.1
14	74.5
15	97.2
